# Supplementary material for: One Single Tube Reaction of Aptasensor-Based Magnetic Sensing System for Selective Fluorescent Detection of VEGF in Plasma
Source: Biosensors (Basel). 2023 May 24;13(6):574. doi: 10.3390/bios13060574 (PMC10296741; doi:10.3390/bios13060574)
Supplement: Supplementary file 1 [file biosensors-13-00574-s001.zip]

Archive with 1 entries (1 files):
- biosensors-2373029-supplementary.pdf
